# Supplementary material for: Exploring lead free Rb2AlInX6 halide double perovskites for advanced energy harvesting applications
Source: RSC Adv. 2025 Nov 12;15(52):44116–24. doi: 10.1039/d5ra06712j (PMC12608080; doi:10.1039/d5ra06712j)
Supplement: RA-015-D5RA06712J-s001 [file RA-015-D5RA06712J-s001.txt]

File Name : figure s1.tif

Caption : band structures and total density of states for (a) rb2alinbr6 and (b) rb2alincl6 using soc

File Name : fig. s2.tif

Caption : fig. s2 elastic constants of rb2alinx6 (x = cl, br)

File Name : fig. s3.tif

Caption : fig. s3 2d and 3d diagram of (a) g (b) e (c) linear compressibility and (d) v of rb2alincl6 in different planes

File Name : fig. s4.tif

Caption : fig. s4 2d and 3d diagram of (a) g (b) e (c) linear compressibility and (d) v of rb2alinbr6 in different planes
